# Supplementary material for: Superoxide Scavenging by Capers and Kaempferol, Measured by Hydrodynamic Voltammetry, Shows Kaempferol Synergistic Action with Vitamin C; Density Functional Theory (DFT) Results Support Experimental Kaempferol Catalytic Behavior Similar to Superoxide Dismutases (SODs)
Source: Molecules. 2025 May 27;30(11):2346. doi: 10.3390/molecules30112346 (PMC12155571; doi:10.3390/molecules30112346)
Supplement: Supplementary file 1 [file molecules-30-02346-s001.zip]

Archive with 1 entries (1 files):
- molecules-3616210-supplementary.pdf
